# Supplementary material for: The role of SDF_1α/CXCR4 axis in non-antibody mediated TRALI in cardiac surgery patients
Source: Intensive Care Med Exp. 2026 Jul 23;14:100. doi: 10.1186/s40635-026-00919-z (PMC13396328; doi:10.1186/s40635-026-00919-z)
Supplement: Supplementary file 1 — Additional file 1. [file 40635_2026_919_MOESM1_ESM.xlsx]

## Sheet: CR147_NKG2Anp_GOBP_DE_padj-001
	ID	Description		GeneRatio	BgRatio	RichFactor	FoldEnrichment	zScore	pvalue	p,adjust	qvalue	geneID	Count
GO:0002181	GO:0002181	cytoplasmic translation	22.8582	26/114	152/9706	0.171053	14.5635	18.3737	1.38611e-23	3.25597e-20	2.76346e-20	RPL35/RPS23/RPL24/RPL17/RPS6/RPL9/RPS18/RPS15A/RPL27/RPS27/RPS3A/RPS10/RPL22L1/RPS2/RPLP1/RPL37/RPL10A/RPL19/RPS5/RPL36A/RPL41/RPL13A/RPL15/RPL37A/RPL13/RPL31	26
GO:0006959	GO:0006959	humoral immune response	8.71854	11/114	80/9706	0.1375	11.7068	10.4828	1.91188e-09	2.2455e-06	1.90584e-06	GNLY/GPR183/XCL1/XCL2/NOTCH1/SPON2/SH2D1A/CCL1/CCL22/HLA-DRB1/IFNG	11
GO:0001906	GO:0001906	cell killing	7.38588	12/114	132/9706	0.0909091	7.74003	8.49959	4.1126e-08	3.22017e-05	2.73308e-05	KLRC1/CD2/KLRC2/GNLY/XCL1/LAG3/SH2D1A/IL23R/CCL1/CCL22/HLA-DRB1/IFNG	12
GO:0031343	GO:0031343	positive regulation of cell killing		8/114	56/9706	0.142857	12.1629	9.13279	2.51281e-07	0.000135724	0.000115194	KLRC1/KLRC2/XCL1/LAG3/SH2D1A/IL23R/HLA-DRB1/IFNG	8
GO:0002763	GO:0002763	positive regulation of myeloid leukocyte differentiation		7/114	39/9706	0.179487	15.2816	9.74224	2.88897e-07	0.000135724	0.000115194	LIF/TNFRSF11A/CCR1/IL23R/GPR68/HLA-DRB1/IFNG	7
GO:0048708	GO:0048708	astrocyte differentiation		7/114	45/9706	0.155556	13.2441	8.97462	8.04277e-07	0.000314874	0.000267246	NOTCH1/LIF/DLL1/VIM/IFNG/EPHA4/ZEB2	7
GO:0045672	GO:0045672	positive regulation of osteoclast differentiation		5/114	18/9706	0.277778	23.6501	10.4854	1.55235e-06	0.000520923	0.000442127	TNFRSF11A/CCR1/IL23R/GPR68/IFNG	5
GO:0001912	GO:0001912	positive regulation of leukocyte mediated cytotoxicity		7/114	51/9706	0.137255	11.6859	8.34098	1.93622e-06	0.000568524	0.000482527	KLRC1/KLRC2/XCL1/LAG3/SH2D1A/IL23R/HLA-DRB1	7
GO:0002250	GO:0002250	adaptive immune response	5.57344	15/114	306/9706	0.0490196	4.17355	6.14946	2.67032e-06	0.000696954	0.000591531	KLRC1/KLRC2/CD3G/GPR183/XCL1/CD6/NOTCH1/HLA-DMB/LAG3/TNFRSF11A/PRDM1/SH2D1A/IL23R/HLA-DRB1/IFNG	15
GO:0031341	GO:0031341	regulation of cell killing		8/114	77/9706	0.103896	8.84575	7.53503	3.03361e-06	0.000712594	0.000604805	KLRC1/KLRC2/XCL1/LAG3/SH2D1A/IL23R/HLA-DRB1/IFNG	8
GO:0070372	GO:0070372	regulation of ERK1 and ERK2 cascade	5.27053	10/114	140/9706	0.0714286	6.08145	6.6021	5.36373e-06	0.00107119	0.000909157	CD44/GPR183/DAB2/NOTCH1/LIF/TNFRSF11A/CCR1/DUSP4/HLA-DRB1/EPHA4	10
GO:0019730	GO:0019730	antimicrobial humoral response		6/114	39/9706	0.153846	13.0985	8.25304	5.47222e-06	0.00107119	0.000909157	GNLY/XCL1/XCL2/SPON2/CCL1/CCL22	6
GO:0030099	GO:0030099	myeloid cell differentiation	5.18642	14/114	288/9706	0.0486111	4.13877	5.89483	6.50997e-06	0.0011763	0.000998371	GPR183/MAF/LIF/TMEM14C/TNFRSF11A/DLL1/CCR1/EPAS1/RPS6/IL23R/GPR68/HLA-DRB1/IFNG/FLI1	14
GO:0050900	GO:0050900	leukocyte migration	5.02749	12/114	219/9706	0.0547945	4.66522	5.98072	9.3867e-06	0.00153992	0.00130699	SELL/GPR183/XCL1/XCL2/CNN2/TNFRSF11A/CCR1/ITGA1/ITGB7/CCL1/CCL22/RPL13A	12
GO:0097529	GO:0097529	myeloid leukocyte migration		9/114	119/9706	0.0756303	6.43919	6.50821	1.01794e-05	0.00153992	0.00130699	XCL1/XCL2/CNN2/TNFRSF11A/CCR1/ITGA1/CCL1/CCL22/RPL13A	9
GO:0070371	GO:0070371	ERK1 and ERK2 cascade	4.97823	10/114	151/9706	0.0662252	5.63843	6.26239	1.0514e-05	0.00153992	0.00130699	CD44/GPR183/DAB2/NOTCH1/LIF/TNFRSF11A/CCR1/DUSP4/HLA-DRB1/EPHA4	10
GO:0060326	GO:0060326	cell chemotaxis	4.95294	10/114	152/9706	0.0657895	5.60134	6.23317	1.11446e-05	0.00153992	0.00130699	GPR183/XCL1/XCL2/NOTCH1/TNFRSF11A/CCR1/ITGA1/CCL1/CCL22/RPL13A	10
GO:0030595	GO:0030595	leukocyte chemotaxis		9/114	122/9706	0.0737705	6.28085	6.3989	1.2465e-05	0.00162668	0.00138063	GPR183/XCL1/XCL2/TNFRSF11A/CCR1/ITGA1/CCL1/CCL22/RPL13A	9
GO:0001910	GO:0001910	regulation of leukocyte mediated cytotoxicity		7/114	69/9706	0.101449	8.63743	6.94059	1.51628e-05	0.00178158	0.00151209	KLRC1/KLRC2/XCL1/LAG3/SH2D1A/IL23R/HLA-DRB1	7
GO:0042110	GO:0042110	T cell activation	4.78898	16/114	400/9706	0.04	3.40561	5.35636	1.62564e-05	0.00178158	0.00151209	KLRC1/CD2/CD44/CD3G/GPR183/XCL1/CD6/HLA-DMB/LAG3/TCF7/GSN/PRDM1/RPS6/IL23R/HLA-DRB1/IFNG	16
GO:0048245	GO:0048245	eosinophil chemotaxis		4/114	14/9706	0.285714	24.3258	9.52116	1.65024e-05	0.00178158	0.00151209	XCL1/XCL2/CCL1/CCL22	4
GO:0045639	GO:0045639	positive regulation of myeloid cell differentiation		7/114	70/9706	0.1	8.51404	6.87812	1.66857e-05	0.00178158	0.00151209	LIF/TNFRSF11A/CCR1/IL23R/GPR68/HLA-DRB1/IFNG	7
GO:0043408	GO:0043408	regulation of MAPK cascade	4.72104	15/114	360/9706	0.0416667	3.54751	5.36971	1.9009e-05	0.00194139	0.00164773	CD44/GPR183/IGFBP4/DAB2/NOTCH1/LIF/TNFRSF11A/CCR1/ITGA1/JCAD/DUSP4/TRAF4/HLA-DRB1/EPHA4/DAG1	15
GO:0002761	GO:0002761	regulation of myeloid leukocyte differentiation		7/114	73/9706	0.0958904	8.16414	6.69793	2.20314e-05	0.00207954	0.00176499	LIF/TNFRSF11A/CCR1/IL23R/GPR68/HLA-DRB1/IFNG	7
GO:0043410	GO:0043410	positive regulation of MAPK cascade	4.64598	12/114	239/9706	0.0502092	4.27483	5.58827	2.25956e-05	0.00207954	0.00176499	CD44/GPR183/IGFBP4/NOTCH1/LIF/TNFRSF11A/CCR1/ITGA1/JCAD/TRAF4/HLA-DRB1/EPHA4	12
GO:0061844	GO:0061844	antimicrobial humoral immune response mediated by antimicrobial peptide		5/114	30/9706	0.166667	14.1901	7.88778	2.30721e-05	0.00207954	0.00176499	GNLY/XCL1/XCL2/CCL1/CCL22	5
GO:0002521	GO:0002521	leukocyte differentiation	4.6177	16/114	413/9706	0.0387409	3.29842	5.20381	2.41157e-05	0.00207954	0.00176499	KLRC1/CD2/CD3G/GPR183/LIF/LAG3/TNFRSF11A/DLL1/CCR1/TCF7/PRDM1/RPS6/IL23R/GPR68/HLA-DRB1/IFNG	16
GO:0001909	GO:0001909	leukocyte mediated cytotoxicity		8/114	102/9706	0.0784314	6.67767	6.28406	2.47881e-05	0.00207954	0.00176499	KLRC1/CD2/KLRC2/XCL1/LAG3/SH2D1A/IL23R/HLA-DRB1	8
GO:0006954	GO:0006954	inflammatory response	4.5233	17/114	468/9706	0.0363248	3.09271	5.05868	2.9971e-05	0.00242765	0.00206044	CD44/XCL1/XCL2/CD6/NOTCH1/TNFRSF11A/CCR1/SELENOS/IL23R/CCL1/CCL22/MMP25/GPR68/HLA-DRB1/IFNG/IL10RA/ZEB2	17
GO:0072677	GO:0072677	eosinophil migration		4/114	17/9706	0.235294	20.033	8.56226	3.8182e-05	0.00298965	0.00253743	XCL1/XCL2/CCL1/CCL22	4
GO:1902105	GO:1902105	regulation of leukocyte differentiation	4.35281	11/114	216/9706	0.0509259	4.33585	5.405	4.43804e-05	0.00336289	0.00285421	CD2/LIF/LAG3/TNFRSF11A/CCR1/TCF7/PRDM1/IL23R/GPR68/HLA-DRB1/IFNG	11
GO:0031640	GO:0031640	killing of cells of another organism		5/114	35/9706	0.142857	12.1629	7.21226	5.01559e-05	0.00357019	0.00303015	GNLY/XCL1/CCL1/CCL22/IFNG	5
GO:0141061	GO:0141061	disruption of cell in another organism		5/114	35/9706	0.142857	12.1629	7.21226	5.01559e-05	0.00357019	0.00303015	GNLY/XCL1/CCL1/CCL22/IFNG	5
GO:0002699	GO:0002699	positive regulation of immune effector process	4.25614	10/114	183/9706	0.0546448	4.65248	5.43778	5.54445e-05	0.00383057	0.00325114	KLRC1/KLRC2/XCL1/HLA-DMB/SPON2/LAG3/SH2D1A/IL23R/HLA-DRB1/IFNG	10
GO:0006935	GO:0006935	chemotaxis	4.2267	11/114	223/9706	0.0493274	4.19975	5.26976	5.93341e-05	0.00387155	0.00328593	GPR183/XCL1/XCL2/LGR6/NOTCH1/TNFRSF11A/CCR1/ITGA1/CCL1/CCL22/RPL13A	11
GO:0042330	GO:0042330	taxis	4.2267	11/114	223/9706	0.0493274	4.19975	5.26976	5.93341e-05	0.00387155	0.00328593	GPR183/XCL1/XCL2/LGR6/NOTCH1/TNFRSF11A/CCR1/ITGA1/CCL1/CCL22/RPL13A	11
GO:0014002	GO:0014002	astrocyte development		4/114	19/9706	0.210526	17.9243	8.04986	6.10637e-05	0.00387672	0.00329032	DLL1/VIM/IFNG/ZEB2	4
GO:1903131	GO:1903131	mononuclear cell differentiation	4.14711	14/114	357/9706	0.0392157	3.33884	4.90848	7.12672e-05	0.00440544	0.00373906	KLRC1/CD2/CD3G/GPR183/LIF/LAG3/DLL1/TCF7/PRDM1/RPS6/IL23R/GPR68/HLA-DRB1/IFNG	14
GO:0070098	GO:0070098	chemokine-mediated signaling pathway		5/114	38/9706	0.131579	11.2027	6.86963	7.54051e-05	0.00442816	0.00375835	XCL1/XCL2/CCR1/CCL1/CCL22	5
GO:0141060	GO:0141060	disruption of anatomical structure in another organism		5/114	38/9706	0.131579	11.2027	6.86963	7.54051e-05	0.00442816	0.00375835	GNLY/XCL1/CCL1/CCL22/IFNG	5
GO:0030217	GO:0030217	T cell differentiation	4.07175	11/114	232/9706	0.0474138	4.03683	5.10379	8.4771e-05	0.00468103	0.00397296	KLRC1/CD2/CD3G/GPR183/LAG3/TCF7/PRDM1/RPS6/IL23R/HLA-DRB1/IFNG	11
GO:1903706	GO:1903706	regulation of hemopoiesis	4.06722	12/114	274/9706	0.0437956	3.72877	4.99501	8.56607e-05	0.00468103	0.00397296	CD2/LIF/LAG3/TNFRSF11A/DLL1/CCR1/TCF7/PRDM1/IL23R/GPR68/HLA-DRB1/IFNG	12
GO:0045670	GO:0045670	regulation of osteoclast differentiation		5/114	39/9706	0.128205	10.9154	6.76384	8.56893e-05	0.00468103	0.00397296	TNFRSF11A/CCR1/IL23R/GPR68/IFNG	5
GO:0030316	GO:0030316	osteoclast differentiation		6/114	64/9706	0.09375	7.98191	6.10908	9.90751e-05	0.00528926	0.00448919	GPR183/TNFRSF11A/CCR1/IL23R/GPR68/IFNG	6
GO:0071674	GO:0071674	mononuclear cell migration		8/114	125/9706	0.064	5.44898	5.45765	0.000106319	0.00554984	0.00471035	GPR183/XCL1/CNN2/TNFRSF11A/CCR1/ITGB7/CCL1/RPL13A	8
GO:0030856	GO:0030856	regulation of epithelial cell differentiation		6/114	68/9706	0.0882353	7.51238	5.87485	0.000139234	0.0069899	0.00593259	NOTCH1/LIF/DLL1/MAFF/NME2/IFNG	6
GO:0045637	GO:0045637	regulation of myeloid cell differentiation		8/114	130/9706	0.0615385	5.23941	5.30494	0.000139858	0.0069899	0.00593259	LIF/TNFRSF11A/DLL1/CCR1/IL23R/GPR68/HLA-DRB1/IFNG	8
GO:0030101	GO:0030101	natural killer cell activation		6/114	69/9706	0.0869565	7.40351	5.81925	0.000151051	0.00739204	0.0062739	KLRC1/CD2/KLRC2/PRDM1/SH2D1A/IL23R	6
GO:0000165	GO:0000165	MAPK cascade	3.80714	15/114	433/9706	0.034642	2.94943	4.52416	0.000155904	0.00747384	0.00634333	CD44/GPR183/IGFBP4/DAB2/NOTCH1/LIF/TNFRSF11A/CCR1/ITGA1/JCAD/DUSP4/TRAF4/HLA-DRB1/EPHA4/DAG1	15
GO:0045954	GO:0045954	positive regulation of natural killer cell mediated cytotoxicity		4/114	24/9706	0.166667	14.1901	7.05286	0.000159987	0.00751621	0.00637929	KLRC1/KLRC2/LAG3/SH2D1A	4
GO:0010001	GO:0010001	glial cell differentiation		8/114	134/9706	0.0597015	5.08301	5.18832	0.00017259	0.0079493	0.00674687	NOTCH1/LIF/DLL1/VIM/IFNG/EPHA4/ZEB2/DAG1	8
GO:0045604	GO:0045604	regulation of epidermal cell differentiation		4/114	25/9706	0.16	13.6225	6.88889	0.000188744	0.00831271	0.00705531	NOTCH1/DLL1/MAFF/NME2	4
GO:1990868	GO:1990868	response to chemokine		5/114	46/9706	0.108696	9.25439	6.11745	0.000191097	0.00831271	0.00705531	XCL1/XCL2/CCR1/CCL1/CCL22	5
GO:1990869	GO:1990869	cellular response to chemokine		5/114	46/9706	0.108696	9.25439	6.11745	0.000191097	0.00831271	0.00705531	XCL1/XCL2/CCR1/CCL1/CCL22	5
GO:0002708	GO:0002708	positive regulation of lymphocyte mediated immunity		7/114	103/9706	0.0679612	5.78624	5.32359	0.00020063	0.00856873	0.0072726	KLRC1/KLRC2/XCL1/LAG3/SH2D1A/IL23R/HLA-DRB1	7
GO:0030098	GO:0030098	lymphocyte differentiation	3.64312	12/114	304/9706	0.0394737	3.3608	4.55913	0.000227449	0.00952621	0.00808525	KLRC1/CD2/CD3G/GPR183/LAG3/DLL1/TCF7/PRDM1/RPS6/IL23R/HLA-DRB1/IFNG	12
GO:0051249	GO:0051249	regulation of lymphocyte activation	3.63609	13/114	351/9706	0.037037	3.15335	4.47962	0.00023116	0.00952621	0.00808525	KLRC1/CD2/KLRC2/GPR183/XCL1/CD6/HLA-DMB/LAG3/TCF7/PRDM1/IL23R/HLA-DRB1/IFNG	13

## Sheet: Sheet1
Description
inflammatory response	4.5233
T cell activation	4.78898
cell chemotaxis	4.95294
leukocyte migration	5.02749
myeloid cell differentiation	5.18642
regulation of ERK1 and ERK2	5.27053
adaptive immune response	5.57344
cell killing	7.38588
humoral immune response	8.71854
cytoplasmic translation	22.8582
